# Supplementary material for: The value of error-correcting responses for cognitive assessment in games
Source: Sci Rep. 2024 Sep 4;14:20657. doi: 10.1038/s41598-024-71762-z (PMC11374785; doi:10.1038/s41598-024-71762-z)
Supplement: Supplementary file 1 — Supplementary Information. [file 41598_2024_71762_MOESM1_ESM.zip]

Archive with 9 entries (9 files):
- RT per trial type.xlsx
- study 1/data.Rdata
- study 1/ice_flanker.R
- study 1/processing script.R
- study 1/SSRT.R
- study 2/data.Rdata
- study 2/ice_flanker.R
- study 2/processing script.R
- study 2/SSRT.R
