# Supplementary material for: The value of error-correcting responses for cognitive assessment in games
Source: Sci Rep. 2024 Sep 4;14:20657. doi: 10.1038/s41598-024-71762-z (PMC11374785; doi:10.1038/s41598-024-71762-z)
Supplement: Supplementary file 1 — Supplementary Information. [file 41598_2024_71762_MOESM1_ESM.zip › RT per trial type.xlsx]

## Sheet: Sheet1
Study and trial or measure type	Mean RT (in milliseconds), initial responses	Mean RT (in milliseconds), error-correcting responses
Study 1: non-ice	803	1140
Study 1: ice	888	1191
Study 2: non-ice	778	1112
Study 2: ice	865	1159
Study 1: non-ice matching flankers	779	1108
Study 1: non-ice mismatching flankers	835	1152
Study 2: non-ice matching flankers	743	1071
Study 2: non-ice mismatching flankers	806	1130
Study 1: SSRT and TTS with matching flankers	318	449
Study 1: SSRT and TTS with mismatching flankers	335	464
Study 2: SSRT and TTS with matching flankers	333	454
Study 2: SSRT and TTS with mismatching flankers	353	470
