# Supplementary material for: The value of error-correcting responses for cognitive assessment in games
Source: Sci Rep. 2024 Sep 4;14:20657. doi: 10.1038/s41598-024-71762-z (PMC11374785; doi:10.1038/s41598-024-71762-z)
Supplement: Supplementary file 1 — Supplementary Information. [file 41598_2024_71762_MOESM1_ESM.zip › study 1/processing script.R]

### prep----
library(RSQLite)
library(lubridate)
library(lme4)
library(lmerTest)
library(MuMIn)
library(pROC)
library(lubridate)
library(tidyverse)
options(scipen=999)

### read the data ---
load(("data.Rdata"))

### Organize into different datasets ----
df$first_change_time = 0
df$first_stop_time = 0
for (i in 1:nrow(df)) {
  x = df$movement_changes_times[i]
  if(x != ""){ df$first_change_time[i] = as.numeric(strsplit(x, "_")[[1]][2]) }
  
  x = df$movement_stop_times[i]
  if(x != ""){ df$first_stop_time[i] = as.numeric(strsplit(x, "_")[[1]][2]) }
}


df <- filter(df, block_num > 1) %>%
  mutate(RT = first_movement_time - central_rat_changed,
         movement_changes_directions1 = gsub("_-1", "_left", movement_changes_directions),
         movement_changes_directions1 = gsub("_1", "_right", movement_changes_directions1),
         first_change_correct = ifelse(first_movement_correct_direction == "False" & str_detect(movement_changes_directions, "_"), 1,0),
         RT_cor = ifelse(first_change_correct == 0, RT, first_change_time - central_rat_changed)
         )


fire_trials <- filter(df, event == "fire") %>%
  select(ppid, id, block_num, central_rat_changed, stop_signal_delay, stop_signal_delay_flank, opposite_color,
         first_movement_time, first_movement, first_movement_correct_direction, RT, RT_cor, first_stop_time, first_change_time, odd)


snack_trials <- filter(df, event == "snack") %>%
  select(ppid, id, block_num, choice, penalty, odd)


normal_trials <-  filter(df,  event %in% c("ice", "normal")) %>%
  select(ppid, id, odd, block_num, event, opposite_color, first_movement, first_movement_correct_direction, RT, RT_cor, 
         starting_player_position, central_rat_changed, movement_changes_directions1) %>%
  mutate(condition = ifelse(event == "ice" & opposite_color == "True", "Ice + mismatch",
                            ifelse(event == "ice" & opposite_color == "False", "Ice + match",
                                   ifelse(opposite_color == "False", "match", "mismatch"))), ice_before = 0, RT_change = RT_cor - RT)

for (i in 2:nrow(normal_trials)) {
  normal_trials$ice_before[i] = ifelse(normal_trials$event[i-1] == "ice", 1, 0)
}

### Alternative stopping with change ----

fire_stop <- filter(fire_trials, RT > 0.25, first_movement != "", first_stop_time > 0, first_movement_correct_direction == "True") %>%
  mutate(made_change = first_change_time > 0, 
         time_to_stop = first_stop_time - (central_rat_changed+ ifelse(opposite_color == "True",stop_signal_delay_flank, stop_signal_delay)), 
         time_to_change = first_change_time - (central_rat_changed + ifelse(opposite_color == "True",stop_signal_delay_flank, stop_signal_delay)),
         time_to_stop1 = first_stop_time - first_movement_time, 
         time_to_change1 = first_change_time - first_movement_time) %>%
  filter(time_to_stop > 0.2 & time_to_stop < 0.8)


### filter participants ----

# who had unreasonably high or low stopping rates?
x = fire_trials %>%
  filter(RT > 0.3 | is.na(RT)) %>%
  group_by(ppid) %>%
  summarise(stopping_rate = mean(first_movement ==""), valid_trials = sum(!is.na(first_movement)),
            stopping_rate_se = sqrt(mean(first_movement =="") * mean(first_movement !="")/valid_trials))

suspects1 = x$ppid[which(x$stopping_rate < 0.3 | x$stopping_rate > 0.7)]
suspects11 = x$ppid[which(x$stopping_rate < 0.1 | x$stopping_rate > 0.9)]

# who had unreasonably low first response accuracy on normal, matching flanker trials? (excludes on its own)
x = normal_trials %>%
  filter(opposite_color == "False" & event == "normal" & block_num <5) %>%
  group_by(ppid) %>%
  summarise(trials = sum(ppid != ""),
            accuracy_first = sum(first_movement_correct_direction == "True") / trials,
            se_50 = sqrt(0.5 * 0.5 / trials) )

suspects2 = x$ppid[which(x$accuracy_first - 3*x$se_50 < 0.5)]

# who rarely made corrections on mistaken first movements?
x = group_by(normal_trials, ppid) %>%
  filter(block_num <5) %>%
  summarise(response_corrections = sum(RT_change > 0 & !is.na(RT_change)), 
            wrong_first_movements = sum(first_movement_correct_direction == "False"),
            correction_given_wrong = response_corrections/wrong_first_movements)

suspects3 = x$ppid[which(x$correction_given_wrong < 0.3)]

# who rarely moved back on fire trials?

x = group_by(fire_stop, ppid) %>%
  summarise(moved = sum(first_movement != ""),
            changed = sum(first_movement != "" & made_change == "TRUE"), p_changed = changed/(moved) )

suspects4 = x$ppid[which(x$p_changed < 0.3)]

# who often failed to make a first move in non-fire/snack trials?

x = group_by(normal_trials, ppid) %>%
  filter(block_num <5) %>%
  summarise(trials = sum(ppid != ""),
                         no_move = sum(first_movement==""), p_no_move = no_move/trials )

suspects5 = x$ppid[which(x$p_no_move > 0.03)]
suspects5.1 = x$ppid[which(x$p_no_move > 0.1)]


# who had low fps
x = group_by(df, ppid) %>%
  filter(!is.na(FPS)) %>%
  summarise(mean_fps = mean(FPS), min_fps = min(FPS), q5_fps = quantile(FPS, 0.01))

suspects6 = x$ppid[which(x$mean_fps < 35)]
suspects6.1 = x$ppid[which(x$mean_fps < 45)]

ppids = unique(df$ppid)
suspicions = ppids %in% suspects1+ppids %in% suspects11 + 2*(ppids %in% suspects2) + ppids %in% suspects3 + ppids %in% suspects4 + (ppids %in% suspects5) + 
  (ppids %in% suspects5.1) + (ppids %in% suspects6) + (ppids %in% suspects6.1)

x = cbind(ppids, suspicions)

suspects = ppids[which(x[,2] >1)]

df = filter(df, !ppid %in% suspects)
length(unique(df$id))

fire_stop = filter(fire_stop, !ppid %in% suspects)

fire_trials = filter(fire_trials, !ppid %in% suspects)

normal_trials = filter(normal_trials, !ppid %in% suspects)

snack_trials = filter(snack_trials, !ppid %in% suspects)

### save to be used by the next script ----
rm(list = setdiff(ls(), c("df", "fire_trials", "normal_trials", "snack_trials", "fire_stop")) )

save.image(file='processed_game_data.RData')
