# Supplementary material for: The value of error-correcting responses for cognitive assessment in games
Source: Sci Rep. 2024 Sep 4;14:20657. doi: 10.1038/s41598-024-71762-z (PMC11374785; doi:10.1038/s41598-024-71762-z)
Supplement: Supplementary file 1 — Supplementary Information. [file 41598_2024_71762_MOESM1_ESM.zip › study 1/SSRT.R]

# prep----

library(lme4)
library(sjPlot)
library(lmerTest)
library(clubSandwich)
library(MuMIn)
require(DT)
require(emmeans)
library(coxed)
library(tidyverse)
options(scipen=999)

# read the data ----

load(file='processed_game_data.RData')

fn_score <- function(ds, go) {
  ds <- filter(ds, opposite_color == "False")
  go <- filter(go, opposite_color == "False")
  # Mean SSD
  mean_ssd <- mean(ds$stop_signal_delay)
  # Proportion of failed nogos
  p_failed_nogo <- mean(!is.na(ds$RT))
  # Go RTs
  go_rts <- ifelse(!is.na(go$RT), go$RT, max(go$RT, na.rm=1))
  go_rts = c(go_rts, as.numeric(filter(ds, !is.na(RT))$RT))
  
  # n-th percentile of Go RTs
  rt_quantile <- quantile(go_rts, p_failed_nogo, names = FALSE)
  # SSRTi
  return(rt_quantile - mean_ssd)
}

fn_score_flank <- function(ds, go) {
  ds <- filter(ds, opposite_color == "True")
  go <- filter(go, opposite_color == "True")
  # Mean SSD
  mean_ssd <- mean(ds$stop_signal_delay_flank)
  # Proportion of failed nogos
  p_failed_nogo <- mean(!is.na(ds$RT))
  # Go RTs
  go_rts <- ifelse(!is.na(go$RT), go$RT, max(go$RT, na.rm=1))
  go_rts = c(go_rts, as.numeric(filter(ds, !is.na(RT))$RT))
  
  # n-th percentile of Go RTs
  rt_quantile <- quantile(go_rts, p_failed_nogo, names = FALSE)
  # SSRTi
  return(rt_quantile - mean_ssd)
}

# prep the data ----
SSRTs = data.frame(matrix(nrow = length(unique(fire_trials$id)), ncol = 3)) 
colnames(SSRTs) = c("id", "SSRT_match", "SSRT_mismatch")

goes = filter(normal_trials, event == "normal")
count = 0
for (i in unique(fire_trials$id)) {
  count = count+ 1
  SSRTs[count, 1] = i
  SSRTs[count, 2] = fn_score(filter(fire_trials, id == i), filter(goes, id==i))
  SSRTs[count, 3] = fn_score_flank(filter(fire_trials, id == i), filter(goes, id==i))
}

SSRTs$diff = SSRTs$SSRT_mismatch - SSRTs$SSRT_match

# remove too rare/frequent stopping
x = fire_trials %>%
  filter(RT > 0 | is.na(RT)) %>%
  group_by(id) %>%
  summarise(stopping_rate = mean(first_movement ==""), valid_trials = sum(!is.na(first_movement)),
            stopping_rate_se = sqrt(mean(first_movement =="") * mean(first_movement !="")/valid_trials))

suspects = x$id[which(x$stopping_rate < 0.3 | x$stopping_rate > 0.7)]

SSRTs = filter(SSRTs, ! id %in% suspects) 

# remove players with less than 3 TTS
x = fire_trials %>%
  filter(RT > 0 & first_change_time >0) %>%
  group_by(id) %>%
  summarise(change = sum(id==id))

suspects = x$id[which(x$change<3)]

SSRTs = filter(SSRTs, ! id %in% suspects)

# time to stop ----

fire_stop1 <- group_by(fire_stop, id) %>% 
  filter(time_to_change > 0& time_to_stop < 1 & id %in% SSRTs$id) %>%
  mutate(low =  mean(time_to_stop) - (3 * sd(time_to_stop)),
         high = mean(time_to_stop) + (3 * sd(time_to_stop))) %>% filter(time_to_stop >= low & time_to_stop <= high)

# how many late stops per participant
nrow(fire_stop1) / length(unique(fire_stop1$id))

## flanker effect? ----

fire_stop1$opposite_color = as.factor(fire_stop1$opposite_color)
m = lmer(time_to_stop~ 1+opposite_color+(1+opposite_color| id), data = fire_stop1)
tab_model(m, digits = 4, vcov.fun = "CR2", 
          vcov.args = list(cluster = fire_stop1$id)) 

plot_model(m, "diag")

V_CR2 <- clubSandwich::vcovCR(m, cluster = fire_stop1$id, type = "CR2")
clubSandwich::coef_test(m, vcov = V_CR2)

# get parameters
m0 = lmer(time_to_stop~ 1+opposite_color+(1  | id), data = fire_stop1)

x0 = ranef(m0)$id %>%
  rownames_to_column("id")
colnames(x0)[2] = "t_stop_total"
x0[2] = m0@beta[1] +x0[2]

x = ranef(m)$id %>%
  rownames_to_column("id")
colnames(x)[2] = "t_stop_match"

x = merge(merge(x, SSRTs), x0)

x$SSRT_game = (scale(x$SSRT_match) + scale(x$SSRT_mismatch))/2 # z-scaled SSRT
x$SSRT2 = (x$SSRT_game * sd(x$SSRT_match)) + mean(x$SSRT_match) # for plotting

cor.test(x$t_stop_total, x$SSRT_game, conf.level = 0.95) # correlation between SSRT and TTS
psych::omega(select(x, SSRT_match, SSRT_mismatch, t_stop_total), nfactors = 1)$omega.tot # reliability with TTS
psych::omega(select(x, SSRT_match, SSRT_mismatch), nfactors = 1)$omega.tot # reliability without TTSs

# bootstrapped CI
rel_calc <- function(pars, B = 100000, clusters = detectCores()-1) {
  rel_calc_middle <- function(pars){ # the middle loop
    filt = sample(1:nrow(pars), nrow(pars), replace = T)
    
    omega(pars[filt,],1 )$omega.tot
  }
  
  require(foreach)
  require(doParallel)
  cl <- parallel::makeCluster(clusters)
  doParallel::registerDoParallel(cl)
  
  cors = numeric(B)
  
  cors <- foreach( # computation in parallel
    i = 1:B, 
    .packages = c("dplyr", "psych"),
    .combine = 'c'
  ) %dopar% {
    rel_calc_middle(pars)
  }
  stopCluster(cl)
  return(cors)
}

rel = rel_calc(select(x, SSRT_match, SSRT_mismatch, t_stop_total))
coxed::bca(rel, 0.95)

rel0 = rel_calc(select(x, SSRT_match, SSRT_mismatch))
coxed::bca(rel0, 0.95)


x$SSRT_g2 = (scale(x$SSRT_match) + scale(x$SSRT_mismatch) + scale(x$t_stop_total))/3
cor(x$SSRT_game, x$SSRT_g2) # correlation between the two SSRT measurements

write.csv(x, "tts_d_1.csv")

## differences in effect of flanker ----
pars = x

t.test(pars$diff*1000, (pars$opposite_colorTrue + m@beta[2])*1000,
       paired = T, conf.level = 0.95) # difference in flanker effects

# reliability potential of tts alone ----

x = filter(fire_stop1, odd == 1)
m = lmer(time_to_stop~ 1+opposite_color+(1  | id), data = x)

x1 = filter(fire_stop1, odd != 1)
m1 = lmer(time_to_stop~ 1+opposite_color+(1  | id), data = x1)

2*cor(ranef(m)$id, ranef(m1)$id)/ (1+cor(ranef(m)$id, ranef(m1)$id)) # reliability

fit = lmer(time_to_stop~ 1+opposite_color+(1  | id), data = fire_stop1)

x = ranef(fit)$id %>%
  rownames_to_column("id")

as.data.frame(VarCorr(fit))[1,5] / sigma(fit) # eta
