# Supplementary material for: The value of error-correcting responses for cognitive assessment in games
Source: Sci Rep. 2024 Sep 4;14:20657. doi: 10.1038/s41598-024-71762-z (PMC11374785; doi:10.1038/s41598-024-71762-z)
Supplement: Supplementary file 1 — Supplementary Information. [file 41598_2024_71762_MOESM1_ESM.zip › study 2/ice_flanker.R]

# prep----

library(RSQLite)
library(lubridate)
library(lme4)
library(sjPlot)
library(lmerTest)
library(clubSandwich)
require(kableExtra)
require(DT)
require(emmeans)
library(tidyverse)
options(scipen=999)

# read the data ----
load(file='processed_game_data.RData')

# Data preparation ----
## RT2 data ----
rt2_df <- normal_trials %>% # filters & creating new variables
  filter( !is.na(RT_cor)& RT > 0.3 & RT < 1.5 & RT_cor > RT )%>%    
  group_by(ppid, event, opposite_color) %>%
  mutate(RT_change = RT_cor - RT) %>%
  mutate(low =  mean(RT_cor) - (3 * sd(RT_cor)),
         high = mean(RT_cor) + (3 * sd(RT_cor))) %>% filter(RT_cor >= low & RT_cor <= high & RT_change < 1)

#separate-out for ice & flanker!
tab = filter(rt2_df, event == "normal")%>%
  group_by(id , opposite_color) %>%
  summarise(counter = sum(id == id))

tab1 = group_by(tab, id) %>%
  summarise(filt = min(counter) > 3, cnt = sum(counter), appear = sum(id==id))

keep_f = unique(filter(tab1, appear > 1, filt == 1)$id)
rt2_df_f = rt2_df[rt2_df$id %in% keep_f,] %>%
  filter(event == "normal") # the dataset ignores ice trials

# for ice
tab = group_by(rt2_df, id, event) %>%
  summarise(counter = sum(id == id))

tab1 = group_by(tab, id) %>%
  summarise(filt = min(counter) > 3, cnt = sum(counter), appear = sum(id==id))

keep_i = unique(filter(tab1, appear > 1, filt == 1)$id)
rt2_df_i = rt2_df[rt2_df$id %in% keep_i,] # the dataset keeps ice trials


# ice effect ----

## preparing RT1 data ----
rt_df_i <- normal_trials %>% # filter RT1 data
  filter( !is.na(RT) & RT > 0.3 & RT < 1.5 &
            first_movement_correct_direction %in% "True") %>%    
  group_by(ppid, event, opposite_color) %>%
  mutate(low =  mean(RT) - (3 * sd(RT)),
         high = mean(RT) + (3 * sd(RT))) %>%
  filter(RT >= low & RT <= high & id %in% keep_i)

xf = rbind(
  select(rt2_df_i, id,RT_change, RT_cor, first_movement_correct_direction, event, odd),
  select(rt_df_i, id,RT_change, RT_cor, first_movement_correct_direction, event, odd)
) %>% ungroup()

xf$first_movement_correct_direction = factor(xf$first_movement_correct_direction, levels = c("True", "False"))
xf$event = relevel(factor(xf$event), "normal")

# how much data do we have for ice effect?

sum(xf$first_movement_correct_direction == "True") / length(unique(xf$id)) # 242.6 responses pp.
sum(xf$first_movement_correct_direction != "True")/ length(unique(xf$id)) # 69.4 responses pp.

## Comparing RT1 and RT2 data ----

# model comparing ice effects per RT type
fit = lmer(RT_cor~ 1+ first_movement_correct_direction*event +(1+ first_movement_correct_direction*event | id), 
           data = xf) 

plot_model(fit, "diag")

tab_model(fit, digits = 4, vcov.fun = "CR2", 
          vcov.args = list(cluster = xf$id))

V_CR2 <- clubSandwich::vcovCR(fit, cluster = xf$id, type = "CR2")
clubSandwich::coef_test(fit, vcov = V_CR2)

# ice effect on RT2 is 
fit1 = lmer(RT_cor~ 1+ event +(1+ event | id), 
           data = filter(xf, first_movement_correct_direction != "True"))

V_CR2 <- clubSandwich::vcovCR(fit1, cluster = filter(xf, first_movement_correct_direction != "True")$id, type = "CR2")
clubSandwich::coef_test(fit1, vcov = V_CR2)

tab_model(fit1, digits = 4, vcov.fun = "CR2", 
          vcov.args = list(cluster = filter(xf, first_movement_correct_direction != "True")$id))

# correlating conflict effects
x = ranef(fit)$id

cor.test(x$eventice, x$eventice + x$`first_movement_correct_directionFalse:eventice`)


# flanker effect ----
## preparing RT1 data ----
rt_df_f <- normal_trials %>% # 1filter responses
  filter( !is.na(RT) & RT > 0.3 & RT < 1.5 &
            first_movement_correct_direction %in% "True" , event == "normal") %>%    
  group_by(ppid, opposite_color) %>%
  mutate(low =  mean(RT) - (3 * sd(RT)),
         high = mean(RT) + (3 * sd(RT))) %>%
  filter(RT >= low & RT <= high & id %in% keep_f)

xflank = rbind(
  select(rt2_df_f, id,RT_change, RT_cor, first_movement_correct_direction, opposite_color, odd),
  select(rt_df_f, id,RT_change, RT_cor, first_movement_correct_direction, opposite_color, odd)
) %>% ungroup()

xflank$first_movement_correct_direction = factor(xflank$first_movement_correct_direction, levels = c("True", "False"))
xflank$cor_resp = relevel(factor(xflank$first_movement_correct_direction), "False")

# how much data do we have for flanker effect?

sum(xflank$first_movement_correct_direction == "True") / length(unique(xflank$id)) # 191.5 responses pp.
sum(xflank$first_movement_correct_direction != "True")/ length(unique(xflank$id)) # 32.6 responses pp.

## comparing RT1 and RT2 data ----

fit = lmer((RT_cor)~ 1+ cor_resp*opposite_color +(1+ cor_resp*opposite_color   | id), 
           data = xflank )  # now rescaling breaks the model...

plot_model(fit, "diag")

tab_model(fit, digits = 4, vcov.fun = "CR2", 
          vcov.args = list(cluster = xflank$id))

V_CR2 <- clubSandwich::vcovCR(fit, cluster = xflank$id, type = "CR2")
clubSandwich::coef_test(fit, vcov = V_CR2)

# correlating flanker effects on RT1 and RT2
fit = lmer(RT_cor~ 1+ first_movement_correct_direction*opposite_color +(1 + first_movement_correct_direction*opposite_color  | id), 
           data = xflank )

x = ranef(fit)$id

cor.test(x$opposite_colorTrue, 
         x$opposite_colorTrue + x$`first_movement_correct_directionFalse:opposite_colorTrue`) 

# reliability potential of standalone measures ----

## ice ----

fit = lmer(RT_cor~ 1+ event +(1 + event  | id), 
           data = filter(xf,  first_movement_correct_direction != "False") )

x = ranef(fit)$id %>%
  rownames_to_column("id")

as.data.frame(VarCorr(fit))[2,5] / sigma(fit) # eta for RT1

fit = lmer(RT_cor~ 1+ event +(1 + event  | id), 
           data = filter(xf,  first_movement_correct_direction == "False") )

x = ranef(fit)$id %>%
  rownames_to_column("id") 

as.data.frame(VarCorr(fit))[2,5] / sigma(fit) # eta for RT2

## flanker ----

fit = lmer(RT_cor~ 1+ opposite_color +(1 + opposite_color  | id), 
           data = filter(xflank,  first_movement_correct_direction != "False") )

x = ranef(fit)$id %>%
  rownames_to_column("id")

as.data.frame(VarCorr(fit))[2,5] / sigma(fit) # # eta for RT1

fit = lmer(RT_cor~ 1+ opposite_color +(1 + opposite_color  | id), 
           data = filter(xflank,  first_movement_correct_direction == "False") )

x = ranef(fit)$id %>%
  rownames_to_column("id")

as.data.frame(VarCorr(fit))[2,5] / sigma(fit) # eta for RT2


# flanker exploration ----
# time until mistake
fit = lmer(RT ~ 1+ opposite_color +(1 + opposite_color  | id), 
           data = rt2_df_f ) 

tab_model(fit, digits = 4, vcov.fun = "CR2", show.se = T,
          vcov.args = list(cluster = rt2_df_f$id))

V_CR2 <- clubSandwich::vcovCR(fit, cluster = rt2_df_f$id, type = "CR2")
clubSandwich::coef_test(fit, vcov = V_CR2) 

# time from mistake to correction
fit = lmer(RT_change~ 1+ opposite_color +(1 + opposite_color  | id), 
           data = rt2_df_f ) # 14.3 ms, 3.3 - 25.2, p = .011

tab_model(fit, digits = 4, vcov.fun = "CR2", show.se = T,
          vcov.args = list(cluster = rt2_df_f$id))

V_CR2 <- clubSandwich::vcovCR(fit, cluster = rt2_df_f$id, type = "CR2")
clubSandwich::coef_test(fit, vcov = V_CR2)


# reliability ----
m = lmer(RT_cor~ 1+ opposite_color +(1+opposite_color| id), 
                data = filter(xflank, cor_resp == "True"))

m1 = lmer(RT_cor~ 1+ opposite_color*first_movement_correct_direction +(1+opposite_color+first_movement_correct_direction| id), 
                data = xflank)

x =ranef(m)$id %>%
  rownames_to_column("id")

x1 =ranef(m1)$id %>%
  rownames_to_column("id")

cor.test(x$opposite_colorTrue, x1$opposite_colorTrue) # Correlation between two measures for flanker effect


# split-half ----
write.csv(xflank, "flanker_2.csv")
## flanker effect ----
fit_odd = lmer(RT_cor~ 1+ opposite_color*cor_resp +(1+opposite_color+cor_resp| id), 
               data = filter(xflank, odd ==1)  )

x_odd =ranef(fit_odd)$id %>%
  rownames_to_column("id")

fit_even = lmer(RT_cor~ 1+ opposite_color*cor_resp +(1+opposite_color+cor_resp| id), 
                data = filter(xflank, odd !=1)  )

x_even =ranef(fit_even)$id %>%
  rownames_to_column("id")

mean(x_odd$id == x_even$id)

2*cor(x_even$opposite_colorTrue, x_odd$opposite_colorTrue) / (1+cor(x_even$opposite_colorTrue, x_odd$opposite_colorTrue)) # reliability with RT2

# bootstrapped CI
rel_calc <- function(pars, B = 100000, clusters = detectCores()-1) {
  rel_calc_middle <- function(pars){ # the middle loop
    filt = sample(1:nrow(pars), nrow(pars), replace = T)
    
    pars = pars[filt,]
    cor = cor(pars[,1], pars[,2])
    (2*cor) / (1+cor)
  }
  
  require(foreach)
  require(doParallel)
  cl <- parallel::makeCluster(clusters)
  doParallel::registerDoParallel(cl)
  
  cors = numeric(B)
  
  cors <- foreach( # computation in parallel
    i = 1:B, 
    .packages = c("dplyr", "psych"),
    .combine = 'c'
  ) %dopar% {
    rel_calc_middle(pars)
  }
  stopCluster(cl)
  return(cors)
}

rel = rel_calc(cbind(x_even$opposite_colorTrue, x_odd$opposite_colorTrue) )

coxed::bca(rel, 0.95)

# without error correction
fit_odd = lmer(RT_cor~ 1+ opposite_color +(1+opposite_color| id), 
               data = filter(xflank, odd ==1, first_movement_correct_direction == "True"))

x_odd1 =ranef(fit_odd)$id %>%
  rownames_to_column("id")

fit_even = lmer(RT_cor~ 1+ opposite_color +(1+opposite_color| id), 
                data = filter(xflank, odd !=1, first_movement_correct_direction == "True"))

x_even1 =ranef(fit_even)$id %>%
  rownames_to_column("id")

mean(x_odd1$id == x_even1$id)
2*cor(x_even1$opposite_colorTrue, x_odd1$opposite_colorTrue) / (1+cor(x_even1$opposite_colorTrue, x_odd1$opposite_colorTrue)) # reliability without RT2

# bootstrapped CI
rel = rel_calc(cbind(x_even1$opposite_colorTrue, x_odd1$opposite_colorTrue) )

coxed::bca(rel, 0.95)

## ice effect ----
write.csv(xf, "ice_2.csv")

m = lmer(RT_cor~ 1+event +(1+event| id), 
         data = filter(xf, first_movement_correct_direction == "True"))

m1 = lmer(RT_cor~ 1+ event*first_movement_correct_direction +(1+event+first_movement_correct_direction| id), 
          data = xf)

x =ranef(m)$id %>%
  rownames_to_column("id")

x1 =ranef(m1)$id %>%
  rownames_to_column("id")

cor.test(x$eventice, x1$eventice) # correlation between the two measures

# with error correction
fit_odd = lmer(RT_cor~ 1+ event*first_movement_correct_direction +(1+event+first_movement_correct_direction| id), 
               data = filter(xf, odd ==1 ))

x_odd =ranef(fit_odd)$id %>%
  rownames_to_column("id")

fit_even = lmer(RT_cor~ 1+ event*first_movement_correct_direction +(1+event+first_movement_correct_direction| id), 
                data = filter(xf, odd !=1 ) )

x_even =ranef(fit_even)$id %>%
  rownames_to_column("id")

mean(x_odd$id == x_even$id)

2*cor(x_even$eventice, x_odd$eventice) / (1+cor(x_even$eventice, x_odd$eventice)) # reliability with RT2

rel = rel_calc(cbind(x_even$eventice, x_odd$eventice) )

coxed::bca(rel, 0.95)

# without error correction
fit_odd = lmer(RT_cor~ 1+ event +(1+event| id), 
               data = filter(xf, odd ==1 ,first_movement_correct_direction == "True"))

x_odd1 =ranef(fit_odd)$id %>%
  rownames_to_column("id")

fit_even = lmer(RT_cor~ 1+ event +(1+event| id), 
                data = filter(xf, odd !=1 , first_movement_correct_direction == "True"))

x_even1 =ranef(fit_even)$id %>%
  rownames_to_column("id")

mean(x_odd1$id == x_even1$id)
2*cor(x_even1$eventice, x_odd1$eventice) / (1+cor(x_even1$eventice, x_odd1$eventice)) # reliability without RT2

rel = rel_calc(cbind(x_even1$eventice, x_odd1$eventice) )

coxed::bca(rel, 0.95)
